# Supplementary material for: Inhibition of myeloid-derived suppressor cell arginase-1 production enhances T-cell-based immunotherapy against Cryptococcus neoformans infection
Source: Nat Commun. 2022 Jul 14;13:4074. doi: 10.1038/s41467-022-31723-4 (PMC9283461; doi:10.1038/s41467-022-31723-4)
Supplement: Supplementary file 4 — Source Data [file 41467_2022_31723_MOESM4_ESM.zip]

Archive with 15 entries (14 files):
- Source Data/
- Source Data/ fig 2.xlsx
- __MACOSX/Source Data/._ fig 2.xlsx
- Source Data/fig 3.xlsx
- __MACOSX/Source Data/._fig 3.xlsx
- Source Data/.DS_Store
- __MACOSX/Source Data/._.DS_Store
- Source Data/fig 4.xlsx
- __MACOSX/Source Data/._fig 4.xlsx
- Source Data/fig5.xlsx
- __MACOSX/Source Data/._fig5.xlsx
- Source Data/ fig1.xlsx
- __MACOSX/Source Data/._ fig1.xlsx
- Source Data/ fig 6.xlsx
- __MACOSX/Source Data/._ fig 6.xlsx
