# Supplementary material for: Inhibition of myeloid-derived suppressor cell arginase-1 production enhances T-cell-based immunotherapy against Cryptococcus neoformans infection
Source: Nat Commun. 2022 Jul 14;13:4074. doi: 10.1038/s41467-022-31723-4 (PMC9283461; doi:10.1038/s41467-022-31723-4)
Supplement: Supplementary file 4 — Source Data [file 41467_2022_31723_MOESM4_ESM.zip › Source Data/ fig 2.xlsx]

## Sheet: Fig 2A
MDSC
Ctrl	H99	Cap59
1.95	7.67	6.89
2.36	8.74	4.65
2.25	7.49	5.67
1.98	8.91	4.78
1.67	7.3	5.41
M-MDSCs
Ctrl	H99	Cap59
12.8	11.3	6.79
17.6	9.3	6.85
15.9	12.5	8.89
14.1	11	9.72
13.8	14	12.1
PMN-MDSCs
Ctrl	H99	Cap59
15.5	20.9	13.3
14.3	21.5	13.5
17.8	18.3	14.3
13.5	26.1	16.3
18.9	22.2	12.7

## Sheet: Fig 2B
Arg-1
Ctrl	H99	Cap59
8.3	32.4	13.5
7.6	25.7	14.3
11.2	16.7	15.7
12.5	22.3	18.2
10	28.4	14.2
NO
Ctrl	H99	Cap59
5.3	8.6	4.5
4.55	6.7	6.8
3.2	5.8	7.2
3.6	5.3	5.6
4.3	6.4	7.3
ROS
Ctrl	H99	Cap59
121.122	134.711	145.71
138.072	122.277	125.887
112.98	121.942	132.786
122.786	128.796	128.971
142.789	130.897	127.896

## Sheet: Fig 2C
MDSC
Ctrl	GXM
1.98	5.17
1.67	11.4
2.65	6.74
1.83	7.2
M-MDSCs
Ctrl	GXM
17.8	27.1
14.3	25.4
11.6	26.5
15.3	22.3
PMN-MDSCs
Ctrl	GXM
17.9	31.7
11.5	32.8
16.7	25.6
15.3	32.4

## Sheet: Fig 2D
Arg-1
Ctrl	GXM
9.2	14.2
11.7	18.9
10.5	17.3
12.5	13.2
7.3	15.6
NO
Ctrl	GXM
5.3	6.5
6.55	7.2
4.2	3.8
5.6	4.5
4.3	8
ROS
Ctrl	GXM
91.3873	132.796
91.7596	138.244
118.987	118.362
121.79	155.445
123.893	125.687

## Sheet: Fig 2E
MDSC
Cap59	GXM+Cap59
4.1	7.2
4.4	6.7
5.6	8.3
3.3	6.17
3.65	7.3
M-MDSCs
Cap59	GXM+Cap59
8.4	9.02
8.95	4.87
7.31	8.2
10.4	3.17
9.32	7.8
PMN-MDSCs
Cap59	GXM+Cap59
11.3	17.9
13.9	11.7
10.5	21.3
9	15.8
10.8	13.9

## Sheet: Fig 2F
CFU			CFU
Cap59	GXM+Cap59		g	cap59	10x	total weight	1g
0.341763	2.98246		0.2156	20	200	736.842	3417.63	0.341763
0.0727273	3.15789		0.226	4	40	164.364	727.273	0.0727273
0.210526	0.385965		0.18	12	120	378.947	2105.26	0.210526
0.0535714	2.63158		0.24	3	30	128.571	535.714	0.0535714
0.119403	1.14035		0.201	6	60	240	1194.03	0.119403
lung weight				GXM+cap59
Cap59	GXM+Cap59		0.205	170	1700	6114.04	29824.6	2.98246
0.2156	0.205		0.224	180	1800	7073.68	31578.9	3.15789
0.226	0.224		0.189	22	220	729.474	3859.65	0.385965
0.18	0.189		0.243	150	1500	6394.74	26315.8	2.63158
0.24	0.243		0.278	65	650	3170.18	11403.5	1.14035
0.201	0.278
body weight
Cap59	GXM+Cap59
21.7	23.6
20.6	25.7
23.5	21.4
22.8	21.4
23.6	22.6

## Sheet: Fig 2G
MDSC
Ctrl	PBS	IL-6	GXM
75.8	89.5	80.8	85.4
69.2	86.7	81.2	83.8
71.4	88.2	83.4	82.2
M-MDSCs
Ctrl	PBS	IL-6	GXM
25.8	30.4	17.8	11.8
23.4	28.8	20.9	10.7
23.2	26.8	22.3	10.2
PMN-MDSCs
Ctrl	PBS	IL-6	GXM
51.6	48.3	39.2	70.2
54.5	46.7	43.1	72.4
53.2	44.5	45.5	65.1

## Sheet: Fig 2H
Arg-1
Ctrl	PBS	IL-6	GXM
1.03168	2.31477	8.63901	14.9375
0.96929	1.88729	7.54916	12.8734
0.976821	2.12784	7.21676	10.6868
iNOS
Ctrl	PBS	IL-6	GXM
0.895025	0.479632	1.3566	1.86728
1.11729	0.432269	1.14076	1.68945
1.05785	0.578571	1.25687	2.05672

## Sheet: Fig 2I
CD4
w/o MDSCs	GM	GM+IL-6	GM+GXM
91	86.4	52.4	56.5
90.3	78.6	53.6	50.2
92	85.4	55	54.2
CD8
w/o MDSCs	GM	GM+IL-6	GM+GXM
96.8	66.7	45.6	57.1
97.5	71.2	44.7	52.3
94.7	73.1	52.6	54.4

## Sheet: Fig 2J
CD4
conA	GM	IL-6	GXM	nor-NOHA	LNMMA	L-arginine
54.6	48.9	25.6	27.9	37.9	20.9	58.3
49.9	41.1	21.6	19.4	42.2	14.6	49.3
50.2	42.3	21.9	22.4	38.6	19.6	56.3
CD8
conA	GM	IL-6	GXM	nor-NOHA	LNMMA	L-arginine
73.3	61.9	39.5	30.6	58.3	35.6	76.4
72.8	62.3	40.6	40.3	63.4	21.9	71.1
71.8	60.8	47.1	25.5	60.2	28.1	74.8

[truncated: 4 more sheets: Fig 2L, Fig 2M, Fig 2N, Fig 2O]
