# Supplementary material for: Inhibition of myeloid-derived suppressor cell arginase-1 production enhances T-cell-based immunotherapy against Cryptococcus neoformans infection
Source: Nat Commun. 2022 Jul 14;13:4074. doi: 10.1038/s41467-022-31723-4 (PMC9283461; doi:10.1038/s41467-022-31723-4)
Supplement: Supplementary file 4 — Source Data [file 41467_2022_31723_MOESM4_ESM.zip › Source Data/fig 3.xlsx]

## Sheet: Fig 3B
Clec2d
Ctrl	GXM
1.22774	12.5186
1.08373	9.03798
0.75054	8.25919
cd69
Ctrl	GXM
1	2.42839
1.10957	2.71321
0.90125	2.22264
Clec4e
Ctrl	GXM
1.31951	1.07923
0.757858	1.20581
1.00124	0.826318

## Sheet: Fig 3D 
mannan			GXM-A
hFC	Clec2d		hFC	Clec2d
0.1146	0.7168		0.1448	1.3911
0.1117	0.8242		0.1396	1.6032
0.1628	0.691		0.1545	1.4994
