# Supplementary material for: Inhibition of myeloid-derived suppressor cell arginase-1 production enhances T-cell-based immunotherapy against Cryptococcus neoformans infection
Source: Nat Commun. 2022 Jul 14;13:4074. doi: 10.1038/s41467-022-31723-4 (PMC9283461; doi:10.1038/s41467-022-31723-4)
Supplement: Supplementary file 4 — Source Data [file 41467_2022_31723_MOESM4_ESM.zip › Source Data/fig 4.xlsx]

## Sheet: Fig 4D
Arg-1
	WT			Clec2d-/-
PBS	0.96	1.04	1.01	0.84	0.64	0.92
IL-6	1.34	1.23	1.54	1.09	0.95	1.13
GXM	2.62	2.88	3.21	1.71	1.51	1.61
iNOS
	WT			Clec2d-/-
PBS	0.93	1.08	1.02	1.19	1.02	1.03
IL-6	0.86	1.24	1.43	0.79	1.04	1.47
GXM	2.11	1.97	1.52	1.47	2.1	1.53

## Sheet: Fig 4E
CD4
	WT			Clec2d-/-
PBS	78.4	86.1	75.7	81.4	70.9	78.5
IL-6	53	57	45.5	48.7	52.3	48.2
GXM	47.2	53.9	47.2	62.7	62.7	60
CD8
	WT			Clec2d-/-
PBS	93.4	89.3	87.5	92.8	83.8	88.2
IL-6	72.8	79.2	75.6	72.8	81.1	77.5
GXM	71.8	68.2	63.7	75.7	75.3	75.6

## Sheet: Fig 4F
CFU
	MDSCsWT→WT			MDSCsClec2d-/-→WT
PBS	2	3	3.5	5	4	3.5
IL-6	6.5	7.5	5.5	10	12	7
GXM	9	9.5	11.5	2.5	6	0.5
			0.05g
		50*
wt 0	4	200	1000	20000
	6	300	1500	30000
	7	350	1750	35000
il6	13	650	3250	65000
	15	750	3750	75000
	11	550	2750	55000
gxm	18	900	4500	90000
	19	950	4750	95000
	23	1150	5750	115000
2d 0	10	500	2500	50000
	8	400	2000	40000
	13	650	3250	65000
il6	20	1000	5000	100000
	24	1200	6000	120000
	14	700	3500	70000
gxm	5	250	1250	25000
	12	600	3000	60000
	3	150	750	15000
	15	750	3750	75000

## Sheet: Fig 4G
Arg-1
	WT→WT			Clec2d-/-→WT
PBS	1.13115	0.9876	1.05421	0.89213	0.67825	0.97447
IL-6	1.68621	1.57281	2.26748	1.45873	1.64389	1.78667
GXM	4.82738	3.89671	5.55279	2.26422	2.73716	3.68945
iNOS
	WT→WT			Clec2d-/-→WT
PBS	0.876912	1.08947	1.28915	0.97313	0.87825	1.32665
IL-6	1.887	1.59225	2.26748	1.48669	1.21643	1.87992
GXM	1.23863	1.78994	1.57335	1.23461	1.52978	1.56391

## Sheet: Fig 4H
CFU
MDSCsWT→Clec2d-/-	MDSCsClec2d-/-→Clec2d-/-
3.7	1.2
2.8	1.5
5.3	0.5
		1000*	500ul
WT	37	37000	185000	3700000
	53	53000	265000	5300000
	28	28000	140000	2800000
Clec2d-/-	15	15000	75000	1500000
	12	12000	60000	1200000
	5	5000	25000	500000

## Sheet: Fig 4J
Arg-1
WT	Clec2d
1.2135	0.64825
0.97643	0.53476
0.89681	0.44837
iNOS
WT	Clec2d-/-
0.887121	1.47381
0.932797	1.13523
1.18794	1.36115

## Sheet: Fig 4K
Th1
WT	Clec2d-/-
4.58	9.71
5.02	5.97
4.79	7.26
Th17
WT	Clec2d-/-
3.2	7.57
2.41	5.14
3.5	5.4

## Sheet: Sup Fig 4D
Clec2d										GAPDH

## Sheet: S4F
MDSC
	WT→WT				Clec2d-/-→WT
PBS	7.61	7.68	6.48		6.21	6.78	6.93
IL-6	7.34	6.38	7.21		6.55	6.19	7.08
GXM	6.16	6.15	7.04		7.02	5.9	6.01
M-MDSC
	WT→WT				Clec2d-/-→WT
PBS	12.2	10.6	12.4		11.3	7.7	12.1
IL-6	12.6	9.11	11.4		9.87	8.66	11.2
GXM	10.3	10.3	12.9		11.9	11.5	13.4
PMN-MDSC
	WT→WT				Clec2d-/-→WT
PBS	12.2	10.2	12.3		13.4	14.4	12.1
IL-6	13.2	10.1	11.2		12.5	9.82	14.9
GXM	16	14.7	14.8		14.6	10.7	12.6

## Sheet: S4G
MDSC
WT	Clec2d-/-
9.01	8.05
9.2	7.2
7.75	6.7
M-MDSC
WT	Clec2d-/-
8.02	7.17
8.69	8.03
9.3	6.75
PMN-MDSC
WT	Clec2d-/-
13.6	11.4
12.4	13.2
14.2	12.2
