# Supplementary material for: Inhibition of myeloid-derived suppressor cell arginase-1 production enhances T-cell-based immunotherapy against Cryptococcus neoformans infection
Source: Nat Commun. 2022 Jul 14;13:4074. doi: 10.1038/s41467-022-31723-4 (PMC9283461; doi:10.1038/s41467-022-31723-4)
Supplement: Supplementary file 4 — Source Data [file 41467_2022_31723_MOESM4_ESM.zip › Source Data/fig5.xlsx]

## Sheet: Fig 5C
Clec2d								p-p38
p38								β-actin

## Sheet: Fig 5E
Arg-1
Ctrl	IL-4	GXM	GXM+ ERKi	GXM+ p38i
0.913832	5.1337	4.38511	2.73208	1.40444
1.15669	5.27803	4.48452	2.53151	1.58008
0.933033	5.24157	4.59107	2.77022	1.37554
iNOS
Ctrl	IL-4	GXM	GXM+ ERKi	GXM+ p38i
0.759436	0.85441	1.47734	1.26839	0.780787
1.17528	0.909408	1.27721	1.34071	1.14314
1.11961	1.03025	1.29504	1.74473	1.83147

## Sheet: Fig 5F
CD4
PBS	GXM	GXM+ERKi	GXM+P38i
76.4	33.7	42.1	69.6
78.4	33.4	45.6	64.7
71.5	34.4	25.6	65.6
CD8
PBS	GXM	GXM+ERKi	GXM+P38i
73.5	50.9	51	72.3
72.3	33.7	27.1	62.8
64.5	39.4	48.8	66.2

## Sheet: Fig 5G
CD4
	WT			Clec2d-/-
GM	80.9	78.6	81.3	79.6	77.6	82.3
GM+IL-6	43.9	30.3	40.1	41.4	39.6	40.2
GM+GXM	24.3	22.3	25.6	47.8	44	46
GM+GXM +SB202190	64	52.5	51	49.2	47.8	45.4
CD8
	WT			Clec2d-/-
GM	80.6	80.1	76.1	67.5	66.5	72.2
GM+IL-6	64.1	48.9	57.8	63.4	55.4	61.1
GM+GXM	52.9	39.7	40.3	61.1	67.5	70.8
GM+GXM +SB202190	89.9	84.4	83.4	74	72.1	70.2

## Sheet: Fig 5H
Survival
Time	PBS	p38i
25	1
26	0
27	1
27	1
30	0
31	1
31	1
33	1
34	0
35	1
35	1
30		1
31		0
32		1
35		1
35		1
37		0
38		0
39		0
40		0

## Sheet: Fig 5I
CFU
Ctrl	PBS	P38i i.p
0	12.9	8.4
0	12.5	6
0	13.7	8.2

## Sheet: Fig 5K
MDSC
Ctrl	PBS	P38i i.p
5.19	10.1	7.49
4.68	9.46	7.72
5.02	8.76	8.16
M-MDSC
Ctrl	PBS	P38i i.p
21	13.5	8.95
18.9	7.57	7.24
19.6	8.91	8.45
PMN-MDSC
Ctrl	PBS	P38i i.p
17.2	22.3	10.7
15.6	24.3	13.1
15.4	21	12.8

## Sheet: Fig 5L
Arg-1
Ctrl	PBS	P38i i.p
1.09598	355.311	129.567
0.910208	358.553	148.287
1.02361	354.983	139.482
iNOS
Ctrl	PBS	P38i i.p
0.844563	0.230019	0.408878
1.18481	0.13491	0.634793
1.05121	0.426352	0.512283

## Sheet: Fig 5M
Th1
Ctrl	H99	H99+p38i
6.37	1.59	3.36
5.87	2.52	3.27
6.21	2.04	3.85
Th17
Ctrl	H99	H99+p38i
5.7	2.65	6.75
5.3	1.74	7.21
5.95	2.98	6.45
