# Supplementary material for: Inhibition of myeloid-derived suppressor cell arginase-1 production enhances T-cell-based immunotherapy against Cryptococcus neoformans infection
Source: Nat Commun. 2022 Jul 14;13:4074. doi: 10.1038/s41467-022-31723-4 (PMC9283461; doi:10.1038/s41467-022-31723-4)
Supplement: Supplementary file 4 — Source Data [file 41467_2022_31723_MOESM4_ESM.zip › Source Data/ fig1.xlsx]

## Sheet: Fig 1A
MDSC
Ctrl	1w	2w	3w	4w
2.15	4.1	9.14	16.6	14.8
1.98	6.7	10.2	14.8	10
3.67	5.7	7.1	13.2	13.6
4.96	5.77	7.41	12.9	11.2
4.27	4.78	9.21	11.2	9.4
M-MDSCs
Ctrl	1w	2w	3w	4w
17.6	14.4	8.98	19.3	22.8
19.8	11.3	12.6	15.7	15.6
14.3	8.32	11.2	16.7	13.6
14.1	12.1	11	14.1	14.2
13.8	11.2	13.1	14.3	16.8
PMN-MDSCs
Ctrl	1w	2w	3w	4w
15.5	8.98	18.5	23.5	22.8
14.3	8.62	17	26.3	22.2
13.6	5.4	14.2	22.9	16.7
12.9	10	14.3	36.3	23.6
13.1	7.41	12.7	21.9	19.8

## Sheet: Fig 1C
CD244
Ctrl	2w
14.3	37.3
14.8	33.2
12.3	34.2
CD115
Ctrl	2w
5.02	19.2
5.15	17.7
6.02	16

## Sheet: Fig 1D
numbers	MDSC			m-MDSC			PMN-MDSC
	HC	PM	CM	HC	PM	CM	HC	PM	CM
	102	350	36	101	160	14	1	189	22
	102	387	345	44	236	150	58	150	194
	142	109	4183	136	4	594	6	104	3589
	38	258	708	35	48	101	3	210	607
	80	175	1772	23	50	89	57	124	1683
	112	200	121	66	49	23	46	150	97
		339	1103		211	407		127	696
		298	137		62	119		236	17
		575	4482		89	293		486	4188
		1224	304		45	54		1179	250
		240	687		13	69		226	618
		797	602		233	55		563	546
		223	8096		0	395		223	7701
		153	32159		59	56		94	32103
		168			4			163
percents(%)	MDSC			m-MDSC			PMN-MDSC
	HC	PM	CM	HC	PM	CM	HC	PM	CM
	0.102	0.35063	0.0369787	0.101	0.160657	0.0145968	0.001	0.189974	0.0223818
	0.102	0.387138	0.345315	0.044	0.236585	0.150967	0.058	0.150554	0.194348
	0.142	0.109475	4.18387	0.136	0.00490188	0.594522	0.006	0.104573	3.58935
	0.038	0.2583	0.708795	0.035	0.0480172	0.101078	0.003	0.210282	0.607717
	0.08	0.175225	1.77264	0.023	0.0506204	0.0891985	0.057	0.124604	1.68344
	0.112	0.200046	0.121061	0.066	0.0497084	0.023281	0.046	0.150338	0.0977802
		0.339826	1.10352		0.211858	0.407417		0.127968	0.696102
		0.298818	0.137045		0.0622538	0.119914		0.236565	0.0171306
		0.57591	4.48241		0.0897147	0.293465		0.486196	4.18895
		1.22484	0.304368		0.0453643	0.0543005		1.17947	0.250068
		0.240802	0.687569		0.0138165	0.0694094		0.226986	0.618159
		0.7971	0.60205		0.233298	0.0555081		0.563803	0.546541
		0.22373	8.09664		0	0.39554		0.22373	7.7011
		0.153558	32.1599		0.059268	0.0562284		0.0942901	32.1037
		0.168702			0.00475217			0.16395

## Sheet: Fig 1E
PMN-MDSCs
	PBS			H99
IgG	15.4	14.6	16.7	34.7	22.2	24.2
αLy6G	0.047	0.017	0.031	0.037	0.026	0.031
M-MDSCs
	PBS			H99
IgG	15.3	16.2	17.1	23.4	20.8	21.2
αLy6G	18.2	17.8	16.5	31.9	25	32

## Sheet: Fig 1F
Time	IgG	αLy6G
26	1	0
26	1	0
27	0	0
28	1	1
28	1	0
29	1	0
30	1	0
30	1	0
31	1	0
33		1
34		0
35		1
36		0
37		0
38		0
39		0

## Sheet: Fig 1G
CFU
*106
IgG	αLy6G
9	7
12	4
8	5

## Sheet: Fig 1I
PMN-MDSCs
IgG	αDR5
16.6	7.61
13.4	10.2
17.8	8.06
	6.16
	8.21
M-MDSCs
IgG	αDR5
10.8	7.09
9.32	10.9
9.02	9.23
	6.52
	9.25

## Sheet: Fig 1J
CFU
*10e6
IgG	αDR5
6.5	2.7
3.8	3.5
4.6	2.3
	1.8
	2.6
lung weight
IgG	αDR5
0.298	0.281
0.331	0.226
0.229	0.236
	0.246
	0.202
