# Supplementary material for: Inhibition of myeloid-derived suppressor cell arginase-1 production enhances T-cell-based immunotherapy against Cryptococcus neoformans infection
Source: Nat Commun. 2022 Jul 14;13:4074. doi: 10.1038/s41467-022-31723-4 (PMC9283461; doi:10.1038/s41467-022-31723-4)
Supplement: Supplementary file 4 — Source Data [file 41467_2022_31723_MOESM4_ESM.zip › Source Data/ fig 6.xlsx]

## Sheet: Fig 6A
p-p38
Tublin

## Sheet: Fig 6E
				GM+GXM
	w/o	GM	GM+IL6	DMSO	SB202190	Vandetanib
cd4	84.1	79.4	56.3	45.1	70.3	81.6
	88	80.9	41.7	42.9	74.8	77.2
	88.1	81.8	44.4	38.4	81.7	76.7
cd8	94.5	91.5	78.2	67.7	88.1	91.9
	96.5	93.1	66.9	63.6	90.2	91.9
	97.3	94.7	66.5	67.2	93.5	91.6

## Sheet: Fig 6F
dpi	dmso	62
27	1
28	1
28	1
29	1	1
30	1
30	1
31	1	1
31	1	1
31		1
32	1
33		1
34	1
36		1
37		1
39		1
40		0
40		0

## Sheet: Fig 6G
	Lung		Spleen		Brain
	Mock	vandetanib	Mock	vandetanib	Mock	vandetanib
CFU/g	87000000	31600000	253906	4210.53	5586912	1295.9
	63200000	8000000	172840	7692.31	2330508	5217.39
	94400000	28400000	210784	13333.3	4127389	8547.01
	200000000	22800000	589583	9411.76	3341772	12446.4

## Sheet: Fig 6I
Arg1			Nos2
Ctrl	H99	H99+Vand	Ctrl	H99	H99+Vand
1.01	211.86	76.1909	1.02	1.57	2
1.35	279.84	102.268	1.26	1.81	2.3
	212.1	139.221		2.26	2.68
	205.48	111.359		1.77	1.65

## Sheet: Fig 6J
Th1
Ctrl	H99	H99+Vand
9.76	2.82	9.37
7.21	4.3	5.08
8.53	3.74	8.79
Th17
Ctrl	H99	H99+Vand
1.29	0.11	1.01
1.58	0.19	0.72
1.52	0.31	1.3

## Sheet: Fig 6K
IFN-gamma			IL-17A
Ctrl	H99	H99+Vand	Ctrl	H99	H99+Vand
115.898	186.107	403.33	640.501	1400.63	2235.91
88.8863	206.603	372.017	860.954	1392.83	1511.58
	280.581	365.549		673.805	2949.78
	337.921	532.245		1703.84	2208.68

## Sheet: Sup Fig 6A
p-p38							Tublin
p-p38							Tublin
p-p38							Tublin

## Sheet: Sup Fig 6B
	GM+GXM
	GM	DMSO	SB202190	Vandetanib	Sorafenib	Dsatinib
Arg-1	1.02946	4.83674	1.14053	2.8547	14.5168	18.019
	0.97138	5.74439	1.35462	3.02892	15.9636	20.1826

## Sheet: Sup Fig 6F
CD3			CD4			CD8
Ctrl	H99	H99+Vand	Ctrl	H99	H99+Vand	Ctrl	H99	H99+Vand
12.2	7.2	11.3	61.5	66.4	73.9	27.8	19.2	15.6
13.3	8.82	10.8	61.1	64.9	70.3	29.2	20	18.8
	5	9.96		69.3	76		16.7	12.6
	7.52	8.95		68.8	80.4		13.9	13.6
